# Supplementary material for: Association of Haptoglobin Phenotypes with Outcomes in Patients with Spontaneous Intracerebral Hemorrhage
Source: Life (Basel). 2022 Jul 6;12(7):1001. doi: 10.3390/life12071001 (PMC9318044; doi:10.3390/life12071001)
Supplement: Supplementary file 1 [file life-12-01001-s001.zip]

Archive with 1 entries (1 files):
- life-1732306-supplementary.pdf
